# Supplementary material for: Percutaneous Nephrostomy versus Ureteral Stent for Severe Urinary Tract Infection with Obstructive Urolithiasis: A Systematic Review and Meta-Analysis
Source: Medicina (Kaunas). 2024 May 24;60(6):861. doi: 10.3390/medicina60060861 (PMC11206041; doi:10.3390/medicina60060861)
Supplement: Supplementary file 1 [file medicina-60-00861-s001.zip]

Archive with 4 entries (4 files):
- TableS1.docx
- __MACOSX/._TableS1.docx
- TableS2.docx
- __MACOSX/._TableS2.docx
